# Supplementary material for: Primary Mediastinal B-Cell Lymphoma and [18F]FDG PET/CT: What We Learned and What Is New
Source: Hematol Rep. 2025 Apr 28;17(3):23. doi: 10.3390/hematolrep17030023 (PMC12101282; doi:10.3390/hematolrep17030023)
Supplement: Supplementary file 1 [file hematolrep-17-00023-s001.zip]

Archive with 1 entries (1 files):
- hematolrep-3536337-supplementary.pdf
